# Supplementary material for: Parasite DNA and Markers of Decreased Immune Activation Associate Prospectively with Cardiac Functional Decline over 10 Years among Trypanosoma cruzi Seropositive Individuals in Brazil
Source: Int J Mol Sci. 2023 Dec 19;25(1):44. doi: 10.3390/ijms25010044 (PMC10779141; doi:10.3390/ijms25010044)
Supplement: Supplementary file 1 [file ijms-25-00044-s001.zip]

Archive with 1 entries (1 files):
- ijms-2627141-supplementary.pdf
